# Supplementary material for: An unexpected new species of the genus Pseudopoda (Araneae, Sparassidae, Heteropodinae) from the Western Ghats in India
Source: Zookeys. 2016 Apr 5;(577):55–62. doi: 10.3897/zookeys.577.7848 (PMC4829884; doi:10.3897/zookeys.577.7848)
Supplement: XML Treatment for Pseudopoda ashcharya [file zookeys.577.7848-treatment1.xml]

<!DOCTYPE tp:taxon-treatment
  PUBLIC "-//TaxonX//DTD Taxonomic Treatment Publishing DTD v0 20100105//EN" "tax-treatment-NSO.dtd">
<tp:taxon-treatment xmlns:tp="http://www.plazi.org/taxpub"><tp:treatment-meta><kwd-group><label>Taxon classification</label><kwd><named-content content-type="kingdom">Animalia</named-content></kwd><kwd><named-content content-type="order">Araneae</named-content></kwd><kwd><named-content content-type="family">Sparassidae</named-content></kwd></kwd-group><mixed-citation publication-type="journal"><person-group><name><surname>Jäger</surname><given-names>Peter</given-names></name><name><surname>Kulkarni</surname><given-names>Siddharth</given-names></name></person-group><article-title>An unexpected new species of the genus <italic><tp:taxon-name><tp:taxon-name-part taxon-name-part-type="genus">Pseudopoda</tp:taxon-name-part></tp:taxon-name></italic> (<tp:taxon-name><tp:taxon-name-part taxon-name-part-type="order">Araneae</tp:taxon-name-part></tp:taxon-name>, <tp:taxon-name><tp:taxon-name-part taxon-name-part-type="family">Sparassidae</tp:taxon-name-part></tp:taxon-name>, <tp:taxon-name><tp:taxon-name-part taxon-name-part-type="subfamily">Heteropodinae</tp:taxon-name-part></tp:taxon-name>) from the Western Ghats in India</article-title><source>Zookeys</source><day>5</day><month>4</month><year>2016</year><volume>2016</volume><issue>577</issue><fpage>55</fpage><lpage>62</lpage><pub-id pub-id-type="doi">10.3897/zookeys.577.7848</pub-id></mixed-citation></tp:treatment-meta><tp:nomenclature><tp:taxon-name>
              <tp:taxon-name-part taxon-name-part-type="genus">Pseudopoda</tp:taxon-name-part>
              <tp:taxon-name-part taxon-name-part-type="species">ashcharya</tp:taxon-name-part>
              <object-id xmlns:xlink="http://www.w3.org/1999/xlink" content-type="zoobank" xlink:type="simple">http://zoobank.org/173F36B2-BC0B-4656-901B-29D79680A268</object-id>
            </tp:taxon-name><tp:taxon-status xmlns:xlink="http://www.w3.org/1999/xlink" xlink:type="simple">sp. n.</tp:taxon-status><xref ref-type="fig" rid="F1">Figs 1–9</xref><xref ref-type="fig" rid="F2">, 10–17</xref><xref ref-type="fig" rid="F3">, 18</xref></tp:nomenclature><tp:treatment-sec sec-type="type material"><title>Type material.</title><p>
              <named-content xmlns:xlink="http://www.w3.org/1999/xlink" content-type="dwc:typeStatus" xlink:type="simple">Holotype</named-content> male, India, Maharashtra State, Devrukh, <named-content xmlns:xlink="http://www.w3.org/1999/xlink" content-type="dwc:verbatimCoordinates" xlink:type="simple">17.068°N, 73.626°E</named-content> [180 m elevation], leaf litter, <named-content xmlns:xlink="http://www.w3.org/1999/xlink" content-type="date" xlink:type="simple">30 August 2013</named-content>, <abbrev xmlns:xlink="http://www.w3.org/1999/xlink" xlink:title="numbers represent subsequent numbers of Sparassidae examined by the first author" xlink:type="simple">PJ</abbrev> 3630, <abbrev xmlns:xlink="http://www.w3.org/1999/xlink" xlink:title="serial number of tissue samples for molecular analyses" xlink:type="simple">SD</abbrev> 1221 (<named-content xmlns:xlink="http://www.w3.org/1999/xlink" content-type="dwc:institutional_code" xlink:type="simple">SMF</named-content>). <!--PageBreak--><!--PageBreak--><named-content xmlns:xlink="http://www.w3.org/1999/xlink" content-type="dwc:typeStatus" xlink:type="simple">Paratypes</named-content>: <named-content xmlns:xlink="http://www.w3.org/1999/xlink" content-type="specimen-count" xlink:type="simple">1 female</named-content>, India, Maharashtra State, Guravwadi, <named-content xmlns:xlink="http://www.w3.org/1999/xlink" content-type="dwc:verbatimCoordinates" xlink:type="simple">16.876°N, 73.645°E</named-content> [100 m elevation], leaf litter, <named-content xmlns:xlink="http://www.w3.org/1999/xlink" content-type="date" xlink:type="simple">2 September 2013</named-content>, <abbrev xmlns:xlink="http://www.w3.org/1999/xlink" xlink:title="numbers represent subsequent numbers of Sparassidae examined by the first author" xlink:type="simple">PJ</abbrev> 3631, <abbrev xmlns:xlink="http://www.w3.org/1999/xlink" xlink:title="serial number of tissue samples for molecular analyses" xlink:type="simple">SD</abbrev> 1222 (<named-content xmlns:xlink="http://www.w3.org/1999/xlink" content-type="dwc:institutional_code" xlink:type="simple">SMF</named-content>). <named-content xmlns:xlink="http://www.w3.org/1999/xlink" content-type="specimen-count" xlink:type="simple">1 male</named-content>, India, Maharashtra State, Guravwadi, <named-content xmlns:xlink="http://www.w3.org/1999/xlink" content-type="dwc:verbatimCoordinates" xlink:type="simple">16.876°N, 73.645°E</named-content> [100 m elevation], leaf litter, S. Kulkarni leg., by hand, <named-content xmlns:xlink="http://www.w3.org/1999/xlink" content-type="date" xlink:type="simple">15 August 2015</named-content>, <abbrev xmlns:xlink="http://www.w3.org/1999/xlink" xlink:title="spermophor" xlink:type="simple">Sp</abbrev>. 316 (<named-content xmlns:xlink="http://www.w3.org/1999/xlink" content-type="dwc:institutional_code" xlink:type="simple">BNHS</named-content>).</p></tp:treatment-sec><tp:treatment-sec sec-type="Etymology"><title>Etymology.</title><p>The species name is taken from the Hindi, “ashcharya” meaning “surprise”, referring to the unexpected occurrence of the genus <italic><tp:taxon-name><tp:taxon-name-part taxon-name-part-type="genus">Pseudopoda</tp:taxon-name-part></tp:taxon-name></italic> in the Western Ghats, more than 1400 km away from the closest congener; term in apposition.</p></tp:treatment-sec><tp:treatment-sec sec-type="Diagnosis"><title>Diagnosis.</title><p>Small <tp:taxon-name><tp:taxon-name-part taxon-name-part-type="subfamily">Heteropodinae</tp:taxon-name-part></tp:taxon-name>, body length male 8.<named-content xmlns:xlink="http://www.w3.org/1999/xlink" content-type="specimen-count" xlink:type="simple">4, female</named-content> 8.<named-content xmlns:xlink="http://www.w3.org/1999/xlink" content-type="specimen-count" xlink:type="simple">3. Males</named-content> similar to those of <italic><tp:taxon-name><tp:taxon-name-part taxon-name-part-type="genus">Pseudopoda</tp:taxon-name-part></tp:taxon-name></italic> species described in <xref ref-type="bibr" rid="B5">Jäger (2015)</xref>, <italic><tp:taxon-name><tp:taxon-name-part taxon-name-part-type="genus">Pseudopoda</tp:taxon-name-part> <tp:taxon-name-part taxon-name-part-type="species">ohne</tp:taxon-name-part></tp:taxon-name></italic> Logunov &amp; <xref ref-type="bibr" rid="B5">Jäger 2015</xref> and <italic><tp:taxon-name><tp:taxon-name-part taxon-name-part-type="genus">Pseudopoda</tp:taxon-name-part> <tp:taxon-name-part taxon-name-part-type="species">wu</tp:taxon-name-part></tp:taxon-name></italic> in having the conductor entirely reduced, most similar to <italic><tp:taxon-name><tp:taxon-name-part taxon-name-part-type="genus">Pseudopoda</tp:taxon-name-part> <tp:taxon-name-part taxon-name-part-type="species">pingu</tp:taxon-name-part></tp:taxon-name></italic> <xref ref-type="bibr" rid="B5">Jäger 2015</xref>, <italic><tp:taxon-name><tp:taxon-name-part taxon-name-part-type="genus">Pseudopoda</tp:taxon-name-part> <tp:taxon-name-part taxon-name-part-type="species">wamwo</tp:taxon-name-part></tp:taxon-name></italic> <xref ref-type="bibr" rid="B5">Jäger 2015</xref> and <italic><tp:taxon-name><tp:taxon-name-part taxon-name-part-type="genus">Pseudopoda</tp:taxon-name-part> <tp:taxon-name-part taxon-name-part-type="species">martinschuberti</tp:taxon-name-part></tp:taxon-name></italic> <xref ref-type="bibr" rid="B5">Jäger 2015</xref> in having the embolus roughly sickle-shaped in ventral view, but can be distinguished from these species by the mesal embolic outgrowth (Figs <xref ref-type="fig" rid="F1">1–4</xref>). Females may be recognised by the medially fused lateral lobes, the unique pointed glandular appendages and by the sublobal pockets (Figs <xref ref-type="fig" rid="F1">5–9</xref>).</p><fig id="F1" position="float" orientation="portrait"><label>Figures 1–9.</label><caption><p>
          <italic><tp:taxon-name><tp:taxon-name-part taxon-name-part-type="genus">Pseudopoda</tp:taxon-name-part> <tp:taxon-name-part taxon-name-part-type="species">ashcharya</tp:taxon-name-part></tp:taxon-name></italic> sp. n. from India, copulatory organs of male (<bold>1–4</bold> <named-content xmlns:xlink="http://www.w3.org/1999/xlink" content-type="dwc:typeStatus" xlink:type="simple">holotype</named-content>) and female (<bold>5–9</bold> <named-content xmlns:xlink="http://www.w3.org/1999/xlink" content-type="dwc:typeStatus" xlink:type="simple">paratype</named-content>). <bold>1–3</bold> Left male palp (<bold>1</bold> prolateral <bold>2</bold> ventral <bold>3</bold> retrolateral) <bold>4</bold> Embolus, retrolatero-proximal <bold>5</bold> Epigyne, ventral <bold>6</bold> Vulva, dorsal <bold>7</bold> Schematic course of internal duct system, dorsal <bold>8</bold> Epigyne, posterior <bold>9</bold> Epigyne, lateral. <abbrev xmlns:xlink="http://www.w3.org/1999/xlink" xlink:type="simple">B<def><p> brush of setae close to embolus tip</p></def></abbrev> <abbrev xmlns:xlink="http://www.w3.org/1999/xlink" xlink:type="simple">E<def><p> embolus</p></def></abbrev> <abbrev xmlns:xlink="http://www.w3.org/1999/xlink" xlink:type="simple">FB<def><p> fusion bubbles</p></def></abbrev> <abbrev xmlns:xlink="http://www.w3.org/1999/xlink" xlink:type="simple">FD<def><p> fertilisation duct</p></def></abbrev> <abbrev xmlns:xlink="http://www.w3.org/1999/xlink" xlink:type="simple">FW<def><p> first winding of internal duct system</p></def></abbrev> <abbrev xmlns:xlink="http://www.w3.org/1999/xlink" xlink:type="simple">GA<def><p> glandular appendage</p></def></abbrev> <abbrev xmlns:xlink="http://www.w3.org/1999/xlink" xlink:type="simple">H<def><p> hump at base of embolus</p></def></abbrev> <abbrev xmlns:xlink="http://www.w3.org/1999/xlink" xlink:type="simple">LL<def><p> lateral lobe</p></def></abbrev> <abbrev xmlns:xlink="http://www.w3.org/1999/xlink" xlink:type="simple">O<def><p> embolic outgrowth</p></def></abbrev> <abbrev xmlns:xlink="http://www.w3.org/1999/xlink" xlink:type="simple">Po<def><p> sublobal pockets</p></def></abbrev> <abbrev xmlns:xlink="http://www.w3.org/1999/xlink" xlink:type="simple">Sp<def><p> spermophor</p></def></abbrev> <abbrev xmlns:xlink="http://www.w3.org/1999/xlink" xlink:type="simple">SO<def><p> spermophor opening</p></def></abbrev>.</p></caption><graphic xmlns:xlink="http://www.w3.org/1999/xlink" xlink:href="zookeys-577-055-g001.jpg" position="float" orientation="portrait" xlink:type="simple" id="oo_83993.jpg"/></fig></tp:treatment-sec><tp:treatment-sec sec-type="Description"><title>Description.</title><p>Male (<named-content xmlns:xlink="http://www.w3.org/1999/xlink" content-type="dwc:typeStatus" xlink:type="simple">holotype</named-content>). <abbrev xmlns:xlink="http://www.w3.org/1999/xlink" xlink:title="dorsal shield of prosoma" xlink:type="simple">DS</abbrev> length 4.3, width 3.8, anterior width 1.9, <abbrev xmlns:xlink="http://www.w3.org/1999/xlink" xlink:title="Opisthosoma" xlink:type="simple">OS</abbrev> length 4.1, width 2.1. Eyes: diameters AME 0.22, ALE 0.35, PME 0.27, PLE 0.33; interdistances AME–AME 0.14, AME–ALE 0.05, PME–PME 0.17, PME–PLE 0.37, AME–PME 0.37, ALE–PLE 0.33, clypeus height at AME 0.49, at ALE 0.40. Spination: palp: 131, 11(small, distal)1, 2101; legs: femur I–II 323, III 322, IV 331; patella <abbrev xmlns:xlink="http://www.w3.org/1999/xlink" xlink:title="referring to leg numbers" xlink:type="simple">I–IV</abbrev> 101; tibia <named-content xmlns:xlink="http://www.w3.org/1999/xlink" content-type="date" xlink:type="simple"><abbrev xlink:title="referring to leg numbers" xlink:type="simple">I–IV</abbrev> 2026</named-content>; metatarsus I–II 1014, III 2025, IV 3036. Metatarsus IV ventrally with double row of bristles along entire length and with patch of bristles instead distal spine, I–III with scopula, without bristles. Leg formula: 2(14)3. Measurements of palp and legs: palp 6.0 (2.0, 0.8, 1.1., -, 2.1), leg I 19.7 (5.2, 2.1, 5.8, 4.9, 1.7), leg II 20.4 (5.5., 2.1, 6.0, 5.1, 1.7), leg III 15.8 (4.4, 1.7, 4.5, 3.9, 1.3), leg IV 19.7 (5.5, 1.6, 5.2, 5.7, 1.7). Promargin of chelicerae with 3 teeth, retromargin with 4 teeth; cheliceral furrow with ca. 15 denticles in patch close to anterior teeth; chelicerae with 1 bristle close to retromargin of fang base.</p><p>Palp as in diagnosis (Figs <xref ref-type="fig" rid="F1">1–4</xref>). Cymbium slender, with dorsal scopula in distal half, retrolateral bulge with small, proximad hump. <abbrev xmlns:xlink="http://www.w3.org/1999/xlink" xlink:title="retrolateral tibial apophysis" xlink:type="simple">RTA</abbrev> arising proximally to mesally, <abbrev xmlns:xlink="http://www.w3.org/1999/xlink" xlink:title="ventral part/branch of RTA" xlink:type="simple">vRTA</abbrev> with 2 small pointed apices, <abbrev xmlns:xlink="http://www.w3.org/1999/xlink" xlink:title="dorsal part/branch of RTA" xlink:type="simple">dRTA</abbrev> with blunt end. Spermophor running submarginally retrolaterally, narrowing prolaterally when entering the embolus. Embolus arising from 9- to 10-o’clock-position from tegulum, with small hump at its base centrally, its widened tip situated close to a dense brush of setae at the proximal part of cymbium’s tip.</p><p>Colouration (Figs <xref ref-type="fig" rid="F2">10–13</xref>): Light yellowish brown with brown markings. <abbrev xmlns:xlink="http://www.w3.org/1999/xlink" xlink:title="dorsal shield of prosoma" xlink:type="simple">DS</abbrev> dotted, with narrow dark longitudinal band running from PME to posterior end of fovea and slightly darker lateral margins as well as indistinct submarginal band. Sternum, labium, gnathocoxae and coxae ventrally pale yellowish without pattern. Chelicerae yellowish brown with two distinct longitudinal bands frontally and one indistinct band laterally, in distal half with dots. Legs spotted, femora with additional spine patches. <abbrev xmlns:xlink="http://www.w3.org/1999/xlink" xlink:title="Opisthosoma" xlink:type="simple">OS</abbrev> dorsally with alternating dark and light bands in anterior half and paired patches in posterior half; laterally spotted; ventrally with dark triangle in front of spinnerets.</p><fig id="F2" position="float" orientation="portrait"><label>Figures 10–17.</label><caption><p>
          <italic><tp:taxon-name><tp:taxon-name-part taxon-name-part-type="genus">Pseudopoda</tp:taxon-name-part> <tp:taxon-name-part taxon-name-part-type="species">ashcharya</tp:taxon-name-part></tp:taxon-name></italic> sp. n. from India, habitus of male (<bold>10–13</bold> <named-content xmlns:xlink="http://www.w3.org/1999/xlink" content-type="dwc:typeStatus" xlink:type="simple">holotype</named-content>) and female (<bold>14–17</bold> <named-content xmlns:xlink="http://www.w3.org/1999/xlink" content-type="dwc:typeStatus" xlink:type="simple">paratype</named-content>) (<bold>10, 14</bold> dorsal <bold>11, 15</bold> ventral <bold>12, 16</bold> frontal <bold>13, 17</bold> lateral).</p></caption><graphic xmlns:xlink="http://www.w3.org/1999/xlink" xlink:href="zookeys-577-055-g002.jpg" position="float" orientation="portrait" xlink:type="simple" id="oo_83994.jpg"/></fig><!--PageBreak--><p>Female. <abbrev xmlns:xlink="http://www.w3.org/1999/xlink" xlink:title="dorsal shield of prosoma" xlink:type="simple">DS</abbrev> length 4.0, width 3.4, anterior width 1.9, <abbrev xmlns:xlink="http://www.w3.org/1999/xlink" xlink:title="Opisthosoma" xlink:type="simple">OS</abbrev> length 4.3, width 2.0. Eyes: diameters AME 0.19, ALE 0.32, PME 0.26, PLE 0.30; interdistances AME–AME 0.13, AME–ALE 0.05, PME–PME 0.15, PME–PLE 0.35, AME–PME 0.33, ALE–PLE 0.32, clypeus height at AME 0.49, at ALE 0.39. Spination: palp: 131, 101, 2121, 1014; legs: femur I–III 323, IV 321; patella I 001, III–IV 101; tibia <abbrev xmlns:xlink="http://www.w3.org/1999/xlink" xlink:title="referring to leg numbers" xlink:type="simple">I–IV</abbrev> 2026; metatarsus I–II 1014, III 2025, IV 3036. Metatarsus IV ventrally with double row of bristles along entire length and with patch of bristles instead distal spine, I–III with scopula, without bristles. Leg formula: 2413. Measurements of palp and legs: palp 5.4 (1.6, 0.8, 1.2, -, 1.8), leg I 15.4 (4.3, 1.8, 4.2, 3.7, 1.4), leg II 16.5 (4.7, 1.9, 4.5, 4.0, 1.4), leg III 12.7 (3.8, 1.5, 3.2, 3.0, 1.2), leg IV 15.8 (4.6, 1.5, 4.0, 4.2, 1.5). Promargin of chelicerae with 3 teeth, retromargin with 4 teeth; cheliceral furrow with 20–21 denticles in slightly elongated patch close to anterior teeth; chelicerae with 1 bristle close to retromargin of fang base. Palpal claw with 6 teeth.</p><!--PageBreak--><p>Copulatory organ as in diagnosis (Figs <xref ref-type="fig" rid="F1">5–9</xref>). Epigyne wider than long, epigynal field without distinct anterior bands. Lateral lobes rounded at their posterio-lateral margin, protruding distinctly over epigastric furrow at about half of their length, with pockets between lateral parts and epigastric furrow; fused along the median line with indistinct external ledges and internal “fusion bubbles” (<xref ref-type="bibr" rid="B6">Jäger and Krehenwinkel 2015</xref>). Internal duct system with first winding bulging laterally, spermathecae situated postero-laterally. Fertilisation duct arising posteriorly from spermathecae, apical end antero-mediad.</p><p>Colouration (Figs <xref ref-type="fig" rid="F2">14–17</xref>): As in male but inner frontal band on chelicerae developed as row of dots, lateral band lacking.</p></tp:treatment-sec><tp:treatment-sec sec-type="Distribution"><title>Distribution.</title><p>Known from two localities in the Western Ghats in India (Fig. <xref ref-type="fig" rid="F3">18</xref>).</p><fig id="F3" position="float" orientation="portrait"><label>Figure 18.</label><caption><p>Distributional records of <italic><tp:taxon-name><tp:taxon-name-part taxon-name-part-type="genus">Pseudopoda</tp:taxon-name-part></tp:taxon-name></italic> species. Red triangles – species without conductor; blue circles – species with conductor.</p></caption><graphic xmlns:xlink="http://www.w3.org/1999/xlink" xlink:href="zookeys-577-055-g003.jpg" position="float" orientation="portrait" xlink:type="simple" id="oo_83995.jpg"/></fig></tp:treatment-sec><ref-list><ref id="B5"><mixed-citation xmlns:xlink="http://www.w3.org/1999/xlink" xlink:type="simple">
          <person-group><name name-style="western"><surname>Jäger</surname><given-names>P</given-names></name></person-group> (<year>2015</year>) <article-title>Conductor-less and vertically niched: new species of the genus <italic><tp:taxon-name><tp:taxon-name-part taxon-name-part-type="genus">Pseudopoda</tp:taxon-name-part></tp:taxon-name></italic> (<tp:taxon-name><tp:taxon-name-part taxon-name-part-type="order">Araneae</tp:taxon-name-part></tp:taxon-name>: <tp:taxon-name><tp:taxon-name-part taxon-name-part-type="family">Sparassidae</tp:taxon-name-part></tp:taxon-name>: <tp:taxon-name><tp:taxon-name-part taxon-name-part-type="subfamily">Heteropodinae</tp:taxon-name-part></tp:taxon-name>) from Myanmar.</article-title> <source>Arachnology</source> <volume>16</volume>(<issue>9</issue>): <fpage>333</fpage>–<lpage>350</lpage>. doi: <ext-link xlink:type="simple" ext-link-type="doi" xlink:href="10.13156/arac.2015.16.9.333">10.13156/arac.2015.16.9.333</ext-link></mixed-citation></ref><ref id="B6"><mixed-citation xmlns:xlink="http://www.w3.org/1999/xlink" xlink:type="simple">
          <person-group><name name-style="western"><surname>Jäger</surname><given-names>P</given-names></name><name name-style="western"><surname>Krehenwinkel</surname><given-names>H</given-names></name></person-group> (<year>2015</year>) <article-title><italic><tp:taxon-name><tp:taxon-name-part taxon-name-part-type="genus">May</tp:taxon-name-part></tp:taxon-name></italic> gen. nov. (<tp:taxon-name><tp:taxon-name-part taxon-name-part-type="order">Araneae</tp:taxon-name-part></tp:taxon-name>: <tp:taxon-name><tp:taxon-name-part taxon-name-part-type="family">Sparassidae</tp:taxon-name-part></tp:taxon-name>): a unique lineage from southern Africa supported by morphological and molecular features.</article-title> <source>African Invertebrates</source> <volume>56</volume>(<issue>2</issue>): <fpage>365</fpage>–<lpage>392</lpage>. doi: <ext-link xlink:type="simple" ext-link-type="doi" xlink:href="10.5733/afin.056.0209">10.5733/afin.056.0209</ext-link></mixed-citation></ref></ref-list></tp:taxon-treatment>
